# Supplementary material for: Molecular evolution of dihydrouridine synthases
Source: BMC Bioinformatics. 2012 Jun 28;13:153. doi: 10.1186/1471-2105-13-153 (PMC3674756; doi:10.1186/1471-2105-13-153)
Supplement: Additional file 1 — MSA_tree.aln. Multiple sequence alignment of all DUS sequences from the COG/KOG database used to calculate a phylogenetic tree. Sequences are denoted by the COG/KOG number, species’ name (six-letter abbreviation for genus or species e.g. Bacsub for B.subtilis), followed by the protein name (if assigned) or the sequence name from COG/KOG database. The variable termini and non-conserved insertions have been removed. [file 1471-2105-13-153-S1.aln]

>KOG2334-ARATHA-AT3G49640
-------------------------GATKKKKTKMDYQNKLVLAPMVRVGTLSFRMLAAE
YGAD------ITYGEEIIDHKLVKCERRLNV-------ASGTSEFVEKG------TDNVV
FST-------CDEEKS----RVVFQMGTSDAVRALKASEIVCN---DVATIDINMGCPKA
FSIQGG-MGAALL------------------------SKPELIHDILATLKRNL-----D
VPVTCKIRLLKSPA---------------------------------DTVELARRIE---
-KLGVPALAVHGRKIADRPRD--------PAKWDEIADVVAALS----------------
----IPVIANGDVLEYDDFSRIKTATG------------------AASVMVARGAMWNAS
IFSPKGK---------
>KOG2334-CAEELE-CE20317
--------------------------------MSDLYRNKKILAPMVRAGRTPLRLLCLK
YGAD------LCYTEEIVDKKLIEATRVVNE-------ALGTIDYRN--------GDDII
LRL-------APEEKG----RCILQIGTNSGEKAAKIAQIVGD---DVAGIDVNMGCPKP
FSIHCG-MGAALL------------------------TQTEKIVDILTSLKSAA-----K
VPVTCKIRVLDDPE---------------------------------DTLKLVQEIE---
-KCRVSALGVHGRRRDERQPD--------KCRIDEIRDVAQAVQS---------------
----IPVISNGLSDEIEQYSDFEKYQLLTE---------------TSSTMIARKALSTPS
IFRREGC---------
>COG0042-SCHPOM-SPBC1709.06
-------------------------------MGLLNYSNKVCLAPMVRIGELPMRLLALR
YGAN------LVWGPEIVDKALLSGTPVERV-------VNDRINCIDFVKPP---SNKVL
FRV-------HPLEAN----RLIFQLGSASPELAVEAAKLVAN---DVAGIDLNCGCPKH
FSVHAG-MGAGLL------------------------KNQDRLVSILDALVNEIGK-PYK
ISISCKIRLLETKE---------------------------------DTLKLVERIC---
-DTGVRAITVHCRTTPMRNTE--------PADRSYLSEIVGVCRNKD-------------
----VSILVNGDVLSYNDGLDVIEKYG------------------VDGVLIARAAERNVS
CFRIEGP---------
>COG0042-SACCER-YNR015W
---------------------------------MVTYAGKLVLAPMVRAGELPTRLMALA
HGAD------LVWSPEIIDKKLIQCVRKENT-------ALQTVDYVVPSKVQTR-PETLV
FRT-------YPKLES---SKLIFQIGSASPALATQAALKVIN---DVSGIDINAGCPKH
FSIHSG-MGSALL------------------------RTPDTLCLILKELVKNVGN-PHS
KPISVKIRLLDTKQ---------------------------------DTLQLVKRLC---
-ATGITNLTVHCRKTEMRNRE--------QPITDYIAEIYEICQANN-------------
----VSLIVNGAIRDRSHFHDLQANHWKNT---------------NIGGMIAECAERDPT
VFDHTSK---------
>KOG2334-DROMEL-7292971
----------------------------MKTRQRLDYRNKLILAPMVRVGTLPMRLLALE
MGAD------IVYTEELVDIKLIKSIRRPNP-------ALGTVDFVDPS------DGTIV
FRT-------CAQETS----RLVLQMGTSDAGRALAVGKLLQR---DISGLDINMGCPKE
FSIKGG-MGAALL------------------------ADPDKAAHILRTLCSGL-----D
IPVTCKIRILPDVE---------------------------------GTIDLVQKLA---
-ATGIAAIGIHARTRDERPQH--------PAHPEVLRAVAQAVD----------------
----IPIIANGGSKNMHCYDDLRKFQMECG---------------ADSVMVARAAQINVS
IFRPEGL---------
>KOG2334-HOMSAP-HS8923374
---------------------------MILNSLSLCYHNKLILAPMVRVGTLPMRLLALD
YGAD------IVYCEELIDLKMIQCKRVVNE-------VLSTVDFVAPD-------DRVV
FRT-------CEREQN----RVVFQMGTSDAERALAVARLVEN---DVAGIDVNMGCPKQ
YSTKGG-MGAALL------------------------SDPDKIEKILSTLVKGT-----R
RPVTCKIRILPSLE---------------------------------DTLSLVKRIE---
-RTGIAAIAVHGRKREERPQH--------PVSCEVIKAIADTLS----------------
----IPVIANGGSHDHIQQYSDIEDFRQATA--------------ASSVMVARAAMWNPS
IFLKEGL---------
>KOG2335-CAEELE-CE01854
----------------------MDFEDFSTSKNKNEKKTTFYLAPMVRYSKLAFRQLVRV
YDV-------DVCFTPMIYAKNFI----------------------ESE------KCRSS
ELS-------VCEGDS----PLIVQFATDDPFVLSEAAEMVYK---CSTGVDLNCGCPKH
DVRSKG-FGSALL------------------------SKPELLADMVRQTRARIP--DPD
FSVSLKIRINHDIE---------------------------------KTVDLCRKAE---
-AAGVTHLTVHGRTPSQRAE---------PIDIQALRIVKDSVS----------------
----VPIIANGGITTREEALFLAEQTG------------------VDGIMAANGLLDNPA
LFAG------------
>KOG2335-DROMEL-7298533
----------------------------AAMFAEAQSDFVRVSAPMVRYSKLEFRRLVRL
NGV-------QLAFTPMMISDSIN----------------------NSE------KARQN
EFS-------TGADDQ----PLIAQFAAKDPTEFVTSAQLIYP---YVDGIDLNCGCPQS
WAMAKG-YGCGML------------------------RQPELVHQVVQEVRRTLP---GD
FSVSVKMRLLGGEES------------------------------LQRTIDLARQLE---
-SAGVTFLTLHGRTPAQKHSKD-------TLDIPAMSQVRQSLQ----------------
----IPLIVNGNVESYRDACDMHEQTG------------------AAGVMAARGLLANPA
LFNSNYP---------
>KOG2335-HOMSAP-HS5902026
------------------------------IEMFHSGQLVKVCAPMVRYSKLAFRTLVRK
YSC-------DLCYTPMIVAADFV----------------------KSI------KARDS
EFT-------TNQGDC----PLIVQFAANDARLLSDAARIVCP---YANGIDINCGCPQR
WAMAEG-YGACLI------------------------NKPELVQDMVKQVRNQVE--TPG
FSVSIKIRINDDLK---------------------------------RTVDLCQKAE---
-ATGVSWITVHGRTAEERHQ---------PVHYDSIKIIKENMC----------------
----IPVIANGDIRSLKEAENVWRITG------------------TDGVMVARGLLANPA
MFAG------------
>COG0042-SCHPOM-SPCC777.15
---------------------------VKIFEINKGKRPVHIAAPMVRYSKLPFRQLVRD
YNT-------DIVYTPMILAKEFL----------------------HP-------KGRYF
DFS-------TNDADA----SLILQFGVDDPVILEKAAQLVGP---YVDGIGINCGCPQT
WAIQEG-IGSALL------------------------DEPEKVHKLVRAVKSTLG---ES
FCTEVKIRIAKDLN---------------------------------KTRHLMQVIE---
-KSGADIITVHGRTRQDRSSF--------PVNLDAIREVRPCVQ----------------
----IPVVANGDVKSLRKGLEIAKYTE------------------TQGIMSARGLLENPA
LFAG------------
>KOG2335-HOMSAP-HS21361916
----------------------MPKLQGFEFWSRTLRGARHVVAPMVDQSELAWRLLSRR
HGA-------QLCYTPMLHAQVFV----------------------RDANY----RKENL
YCE-------VCPEDR----PLIVQFCANDPEVFVQAALLAQD---YCDAIDLNLGCPQM
IAK-RGHYGAFLQ------------------------DEWDLLQRMILLAHEKL-----S
VPVTCKIRVFPEID---------------------------------KTVRYAQMLE---
-KAGCQLLTVHGRTKEQKGPLSG------AASWEHIKAVRKAVA----------------
----IPVFANGNIQCLQDVERCLRDTG------------------VQGVMSAEGNLHNPA
LFEGR-----------
>COG0042-SACCER-YLR405W
-------------------------LHIIKTRQKTHGRPVTIAGPMVRYSKLPFRQLCRE
YNV-------DIVYSPMILAREYV----------------------RNE------HARIS
DLS-------TNNEDT----PLIVQVGVNNVADLLKFVEMVAP---YCDGIGINCGCPIK
EQIREG-IGCALI------------------------YNSDLLCSMVHAVKDKYG---DK
LRIETKIRIHEALD---------------------------------ETVELCRKLC---
-DAGVDWITIHGRTRRTRSSQ--------PANLDAIKYIIENISDKN-------------
----VPVIANGDCFKLSDLERITKYTG------------------AHGVMAVRGLLSNPA
LFAG------------
>KOG2335-ARATHA-AT5G67220
-------------------------VERAWAHWKKLGRPKYIVAPMVDNSELPFRLLCQK
YGA-------QAAYTPMLHSRIFT----------------------ETEKY----RNQEF
TT---------CKEDR----PLFVQFCANDPDTLLEAAKRVEP---YCDYVDINLGCPQR
IAR-RGNYGAFLM------------------------DNLPLVKSLVEKLAQNL-----N
VPVSCKIRIFPNLE---------------------------------DTLKYAKMLE---
-DAGCSLLAVHGRTRDEKDGKKF------RADWSAIKEVKNAMR----------------
----IPVLANGNVRCIEDVDNCIKETG------------------VEGVLSAETLLENPA
AFAGFRTAEWAKDNEE
>KOG2335-ENCCUN-ECU07G1610
----------------------------MRKFWEEIQRPYFAVAPMVGNSEEAWRRLSKR
HGA-------NIFYTEMVHCDSFL----------------------RGSRNPV--KNRWY
TT---------SEGDR----PLVVQICGNSPEVMLEAALIIQD---HCDAIDVNFGCPQK
VAR-KGGYGAYLQ------------------------ENWKLTGEIVKVLSSGL-----N
VPVFCKIRVFGSIE---------------------------------KTVEYAKMIE---
-EAGCSLLAVHGRTRDQRGAAMG------FASWKHIRAIKENLR----------------
----IPVLSNGNIMTHHDVWRCLEYTG------------------CDGVMVGEAHLHNPL
IFTGED----------
>KOG2335-CAEELE-CE09942
-------------------------NLRFWKETLENQRITKVLAPMVDQSELAFRMFTRK
YGA-------QLTFTPMIHAHLFV----------------------NDGTY----RRNSL
AL---------VKADR----PLVVQFCANKVDTFLAACRLVED---VCDGVDLNLGCPQM
VAK-RGRYGSWLQ------------------------DEVDLICEMVSAVRDYC-----R
LPISCKIRVRDDRQ---------------------------------QTVEYAKRLV---
-DAGATMLTVHGRTRDMKGAETG------LADWSRIRDVVEAVGS---------------
---RVPVMANGNIQFPGDVERCMQATG------------------AVAIMSAEGLLYNPL
IFDDAN----------
>KOG2335-DROMEL-7296234
-------------------------PTGYNFYRSSLGSPRYVVAPMVDQSELAWRMLCRR
YGA-------ELCYSPMYHANLFA----------------------TDPKY----RKDAL
QT---------CPEDR----PLIIQFCGNDAQQILDAALLAQD---HCDAVDINLGCPQA
IAK-RGHYGSFLQ------------------------DEWELLTEIVSTLHAKL-----A
VPVTCKIRIFEDLE---------------------------------KTIRYAKMLE---
-AAGCQLLTVHGRTREQKGPLTG------VANWNYIKNVRQHIK----------------
----IPMLANGNILALDDVHRCLTETG------------------VDGVMSAEGNLHNPA
IFKG------------
>COG0042-SCHPOM-SPBC36B7.04
--------------------------LHGRDFYNKIGRPKRILAPMVDQSELPWRILARR
SGA-------DLCYSPMFHSRLFG----------------------ESEDY----RNKVF
STR-------TIPEER----PLIIQFCGNDPEIMLKAAKIAAP---YCDAVDVNLGCPQG
IAK-KGKYGSFLQ------------------------ENWNLIESIITKLHTEL-----S
IPVTAKIRIFPDPQ---------------------------------KTLDYAKMIL---
-KAGASILAVHGRLREQKGHFTG------IADWEQIQMLRKNLPSE--------------
----TVLFANGNILHAQDIDRCIKYTG------------------VDGVLSAEGSLYNPR
IFLP-PS---------
>COG0042-SACCER-YML080W
--------------------------LTGRQLFDKIGRPTRIVAPMVDQSELAWRILSRR
YGA-------TLAYTPMLHAKLFA----------------------TSKKY----REDNW
SSLD------GSSVDR----PLVVQFCANDPEYLLAAAKLVED---KCDAVDLNLGCPQG
IAK-KGHYGSFLM------------------------EEWDLIHNLINTLHKNL-----K
VPVTAKIRIFDDCE---------------------------------KSLNYAKMVL---
-DAGAQFLTVHGRVREQKGQKTG------LANWETIKYLRDNLPKE--------------
----TVFFANGNILYPEDISRCMEHIG------------------ADAVMSAEGNLYNPG
VFNVGQT---------
>COG0042-BRUMEL-BMEI1103
-----------------------------DSSSVKASRPRFAVAPMIDWSDRHCRYFHRL
FSKR------ALLYTEMVVADAAI----------------------FGP------RDRLL
G---------FDPAEN----PVALQLGGSDPAKLRQAAQIGADF--GYDEINLNVGCPSD
RVQS-GTFGACLM------------------------LTPDVVARCVAAMKETI-----S
IPVTVKCRIGVDDQDTE------------------------------TALDALADQVL--
-EAGADALWVHARKACLKGLSPKENREIPPLDYERVYRLKQRLGET--------------
-----FVGINGGIATLEEAQVHLQK--------------------VDAVMLGRAAYHNPA
LLADVDARLYG-----
>COG0042-RALSOL-RSC1299
-----------------------------SAERSTPNPRRLSVAPMMDWTDRHCRYFHRQ
ISRH------TWLYTEMVTTGALL----------------------HGD------VPRHL
D---------FDEAEH----PVALQLGGSEPDDLAQSARLGERW--GYREINLNCGCPSE
RVQR-GAFGACLM------------------------AEPKLVADGVKAMRDAV-----S
IPVTVKHRIGIDAIETY------------------------------DFVRDFVGAIA--
-EAGCETFIVHARNAILKGLSPKENREIPPLRYEVVYQLKRDFPRL--------------
-----EILLNGGVQTLEQIDTHLAH--------------------VDGVMIGREAYHHPH
LMAGFDARYYG-----
>COG0042-VIBCHO-VC0379
--------------------------------------CRLSVAPMLDWTDRHCRYFHRL
LSAQ------TLLYTEMVTTGAII----------------------HGR-------GDFL
A---------YNQEEH----PVALQFGGSNPKDLAHCAKLAQER--GYDEINLNVGCPSD
RVQN-GRFGACLM------------------------GEPDLVAECVAAMRAVV-----D
IPVTVKTRIGIDDQDSY------------------------------EFLTQFIATVAE-
-KGGCEQFTIHARKAWLSGLSPKENREIPPLDYPRAYQIKRDFPHL--------------
-----TIAVNGGVKSLEEAKLHLQH--------------------LDGVMIGREAYQNPY
LLAEVDQQIFG-----
>COG0042-YERPES-YPO0316
-----------------------------PATKPQYPLQRFSVAPMLDWTDRHCRYFHRL
LTKQ------ALLYTEMVTTGAII----------------------HGK-------ADYL
A---------YSEQDH----PVALQLGGSDPQALAHCAKLAEQR--GYNEINLNVGCPSD
RVQN-GRFGACLM------------------------GEADLVADCIKAMRDAV-----A
IPVTVKTRIGIDQLDSY------------------------------EFLCEFVQTVAE-
-RGECEIFTIHARKAWLSGLSPKENREVPPLDYERVYQLKRDFPAL--------------
-----TIAINGGVKTLAEAKEHLKH--------------------LDGVMMGREAYQNPG
ILTQVDRELFD-----
>COG0042-AGRTUM-AGC2794
-----------------------------YRQALASGEKIFAVAPMIDWTDTRCRFLHRQ
LSKR------ALLFTEMIVADAII----------------------HGQ------REKLL
G---------YHPQEH----PVALQLGGSNPAKLAEAVRIAGDY--GYDEINLNVGCPSD
RVQS-GTFGACLM------------------------REPEVVAQCISAMKAVA-----A
VPVTVKCRIGVDDQEPE------------------------------TVLPDFLARVV--
-AAGADAVWVHARKAWLQGLSPKENREVPPLDYDLVYRMKRDNPDV--------------
-----FIGINGGIADLDQAGEHLKY--------------------VDGVMLGRAAYHNTS
ILADVDHRIHG-----
>COG0042-BORBUR-BB0225
----------------------------------MLMNRKISIAPMVNITDEHFRYLIRL
LSKK------VTLYTPMISAKSII----------------------MGD------VKKIV
K---------QNPLES----PIAIQIATNSKNDALKAIQILEKHF-NFDEYNLNVGCPSL
KIQN-ANCGACLM------------------------GNANQVGEILKTMKENT-----N
KPISIKHRLGIRPLSSDYKN------------------------ESYSEVKNFVKIIS--
-DFGIKNFIVHARIAILKGFSPKNNRNIPKLRHEFVYKLKKENKNL--------------
-----FIEINGGINNSEQIKKHLSF--------------------VDSVMIGRSAFENPY
FIANASREFLN-----
>COG0042-CAUVIB-CC1306
-----------------------------MGKVLKYQAHRFSVAPMMDWTDRHCRSLHRG
LSSR------ALLYTEMVTSGAVV----------------------HGD------RNKLL
G---------YDPGQH----PVAVQLGGSDPAELAQAARIAEDY--GYDEVNLNVGCPSD
RVQS-GRFGACLM------------------------REPDLVAECMAAIKNAV-----R
VPATVKCRIGVDDQDPE------------------------------ESLFTLVDRCA--
-AAGIDTFVVHARKAWLQGLSPKENRDIPPLDYALVYRLKRERPAL--------------
-----TIAINGGVPSVDAALEHLANG-------------------VDGVMLGRAAYHEAG
LLGEVDRRVFG-----
>COG0042-DEIRAD-DR1698
-----------------------------PRPP-----HTLSVAPMMDWTDRHCRMFHRT
LTRR------TLLYTEMVTTGAIL----------------------HGD------QGRHL
D---------FSAPEH----PLALQLGGSDAAALAECARLAEDW--GYDEVNLNCGCPSD
RVSS-GSFGACLM------------------------GTPDVVARAVEAMRAAT-----R
LPVTVKHRIGIDDLDSY------------------------------EHLTGFVRTVA--
-AAGCEQFIVHARKAWLSGLSPKENREIPPLRYEVVQQLKADFPQL--------------
-----TVVLNGGVKSLTEAQQALAW--------------------ADGVMIGRAAYQEPY
LLAAADRDVFG-----
>COG0042-HAEINF-HI0634
-----------------------------PQNLPHFYRGRFSVAPMLDWTTRHCRYFHRQ
FSKH------ALLYTEMVTAPAII----------------------HAK-------YDHL
D---------FDLQEN----PVALQLGGSDPEQLKYCAKLAEER--GYHEINLNVGCPSD
RVQN-GMFGACLM------------------------AKADLVADCVEQMQSAV-----K
IPVTVKTRIGIDELDSY------------------------------EFLCDFIEKVQ--
-GKGCQEFIIHARKAWLSGLSPKENREIPPLDYIRVYQLKRDFPHL--------------
-----TIAINGGIKTIEEMKQHLQY--------------------VDGVMVGREAYQNPS
LLGQIDQALFD-----
>COG0042-MESLOT-MLL0566
--------------------------------MLKYQDHRLAIAPMMDWTDRHCRFFHRQ
LTSR------ALLYTEMVVADAVI----------------------HGA------RERLL
G---------FDDAEH----PVALQLGGSDPAKLAEAARIGEAF--GYDEVNLNVGCPSD
RVQS-GTFGACLM------------------------KVPDLVAGCVTAMKAAV-----A
IPVTVKCRIGVDEQNPE------------------------------PALDALADGVF--
-NAGADALWVHARKAWLEGLSPKENRDIPPLDYNRVYRLKAKKPNE--------------
-----FIGINGGIQSLEEARAHLDH--------------------VDGAMLGRAAYHTPG
ILAGVDAGFYG-----
>COG0042-NEIMENZ2491-NMA2139
-----------------------------NDNTHTLPPRRLSVAPMLDWTDRHYRYMARQ
ITRN------TWLYSEMVNAGAIV----------------------YGD------KDRFL
M---------FNEGEQ----PVALQLGGSDPSDLAKAAKAAEEY--GYNEVNLNCGCPSP
RVQK-GAFGACLM------------------------NEVGLVADCLNAMQDAV-----G
IPVTVKHRIGVDRQTEY------------------------------QTVADFVGTLRD-
-KTACKTFIVHARNAWLDGLSPKENRDVPPLKYDYVYRLKQEFPGL--------------
-----EIIINGGITTNEAIAGHLQH--------------------VDGVMVGREAYHNPM
VMREWDRLFYG-----
>COG0042-NEIMENMC58-NMB0348
-----------------------------NDNTHTLPPRHLSVAPMLDWTDRHYRYLARQ
ITRN------TWLYSEMVNAGAIV----------------------YGD------KDRFL
M---------FNEGEQ----PVALQLGGSDPSDLAKAAKAAEAY--GYNEVNLNCGCPSP
RVQK-GSFGACLM------------------------NEVGLVADCLNAMQDAV-----K
IPVTVKHRIGVDRQTEY------------------------------QTVADFVGTLRD-
-KTACKTFIVHARNAWLDGLSPKENRDVPPLKYDYVYRLKQEFPGL--------------
-----EIIINGGITTNEAIAGHLQH--------------------VDGVMVGREAYHNPM
VMREWDRLFYG-----
>COG0042-PASMUL-PM1418
-----------------------------IQNQPHFYRGRFSVAPMLDWTTRHCRYFHRQ
FSQH------ALLYTEMVTTGAII----------------------HAK-------YDHL
E---------FSPAEN----PVALQLGGSDPTQLAQCAKIAQQR--GYTEINLNVGCPSD
RVQN-GMFGACLM------------------------AKADLVADCVSAMQTEV-----S
IPVTVKTRIGIDDLDSY------------------------------EFLCEFVQKVH--
-EAGCQEFIIHARKAWLSGLSPKENREIPPLDYERVYQLKRDFPHL--------------
-----LMSINGGIKTLEEMQQHLQY--------------------MDGVMVGREAYQNPS
LLGYIDQALFD-----
>COG0042-PSEAER-PA2795
-----------------------------PTNAPAALSRRFSVAPMMDWTDRHCRFFLRQ
LSRH------TLLYTEMVTTGALL----------------------HGD------RQRFL
R---------YDECEH----PLALQLGGSVPAELAACARLAEEA--GYDEVNLNVGCPSD
RVQH-NMIGACLM------------------------GHPALVADCVKAMLDAV-----E
IAVTVKHRIGINGRDSY------------------------------AELCDFVGQVR--
-EAGCRSFTVHARIAILEGLSPKENREVPPLRYEVAAQLKKDFPDL--------------
-----EIVLNGGIKTLEACREHLQT--------------------FDGVMLGREAYHNPY
LLAAVDSQLFG-----
>COG0042-SALTYP-STM4243
-----------------------------------PAY-RFSIAPMLDWTDRHCRYFLRL
LSRQ------TQLYTEMVTTGAII----------------------HGK-------GDYL
A---------YSEEEH----PVALQLGGSDPAQLAHCAKLAEAR--GYDEINLNVGCPSD
RVQN-GMFGACLM------------------------GNAQLVADCVKAMRDVV-----S
IPVTVKTRIGIDDQDSY------------------------------AFLCDFIDTVSG-
-QGECEMFIIHARKAWLSGLSPKENREIPPLDYPRVYQLKRDFPHL--------------
-----TMSINGGIKSLEEAKEHLRH--------------------MDGVMVGREAYQNPG
ILAAVDREIFG-----
>COG0042-SINMEL-SMC04235
---------------------------------------------MIDWTDRHYRFFARQ
LSSH------ALLYTEMIVADAIL----------------------RGD------REKLL
G---------HDTSEH----PVALQLGGSDPAKMAEAARIAEGF--GYDEINMNVGCPSD
RVQS-GTFGACLM------------------------QEPALVADCIAAMKAAV-----K
IPVTVKCRIGVDDQDPE------------------------------VALRDLVQRVK--
-DAGTDAVWVHARKAWLKGLSPRENREIPPLDYGLVHRLKAENANL--------------
-----FIGLNGGLQRLDQALSHLDPLSLPTGGTTGTAAEPACGAPLDGVMLGRAAYHDSG
LLTAADGYFVHPLTG-
>COG0042-SYNECH-SLL0926
-----------------------------TKIFADSSINPLSVAPMMDHTDRHFRYFLRQ
LTRH------TLLYTEMITAQAIL----------------------HGD------RQRLL
N---------FSPEEK----PVALQLGGDDPQLLAECARIGQDW--GYDEINLNVGCPSD
RVQS-GNFGACLM------------------------AQPDLVAQCVSAMQKAV-----E
IPVTVKHRIGIDHRDSY------------------------------EDLVHFVEIVA--
-NAGCQRFTVHARKAWLQGLSPKENRTIPPLRYEDVYQLKKDFPQL--------------
-----LIEINGGITQTEQIQQHLSH--------------------VDAVMVGRAAYENPY
LFATVDRDIYH-----
>COG0042-XYLFAS-XF0387
-----------------------------QEKQGISGDFRLSVAPMMNWTDRYCRVFHRV
LAPS------ARLYTEMVHAKAVI----------------------YGD------RERLL
G---------FASVEQ----PVALQLGGSEPALLAKAARIAVDW--GYSEINLNCGCPSD
RVQA-GSFGARLM------------------------REPALVADCVAAMAAVV-----S
VPVTVKCRLGVNEDDDY------------------------------GRFAKFVDWVSR-
-ASSSRMIVVHARNAWLQGLSPKENREIPPLRYDWVYRLKRERPEL--------------
-----AVVLNGGITSVEAGLDHLLM--------------------VDGVMLGRAAYQDPY
ILHQFDCALSN-----
>COG0042-ESCCOL-K12YJB
-----------------------------PEKTDVHWSGRFSVAPMLDWTDRHCRYFLRL
LSRN------TLLYTEMVTTGAII----------------------HGK-------GDYL
A---------YSEEEH----PVALQLGGSDPAALAQCAKLAEAR--GYDEINLNVGCPSD
RVQN-GMFGACLM------------------------GNAQLVADCVKAMRDVV-----S
IPVTVKTRIGIDDQDSY------------------------------EFLCDFINTVSG-
-KGECEMFIIHARKAWLSGLSPKENREIPPLDYPRVYQLKRDFPHL--------------
-----TMSINGGIKSLEEAKAHLQH--------------------MDGVMVGREAYQNPG
ILAAVDREIFG-----
>KOG2335-ENCCUN-ECU07G1170
--------------------------MNGLCTSPMSQEVEISLAPMMDVTTAHFRRFIRL
TSEK------TVLFTEMIVSNTVI----------------------HVP------RDKLR
ER--------LGEYDD----RTVVQIGGSDATSMVEAVRILQGL--GYRMFNLNCGCPSS
RVK-KGSFGAVLM------------------------LNRELVAEIINRVYGET-----G
AVLSLKIRTGVDEHDGVDF----------------------------LDGFVSHIKK---
-NTPTRTFYVHARRCWLEGLS--------PQQNRKAPPLDYASVYAI-----------KS
LHPELRIILNGSIGEGNLDKIHN----------------------LDGVMIGRGAIRNVF
VFWDIENRMSMCGAER
>KOG2335-ARATHA-AT5G47970
-----------------------------MTVSEAYSPPLFSIAPMMGWTDNHYRTLARL
ITKH------AWLYTEMLAAETIV----------------------YQE------DNLDS
FL--------AFSPDQH---PIVLQIGGRNLENLAKATRLANAY--AYDEINFNCGCPSP
KVSGRGCFGALLM------------------------LDPKFVGEAMSVIAANT-----N
AAVTVKCRIGVDDHDSYNE----------------------------LCDFIHIVSS---
-LSPTKHFIIHSRKALLSGLS--------PSDNRRIPPLKYEFFFAL-----------LR
DFPDLKFTINGGINSVVEADAALRSG-------------------AHGVMLGRAVYYNPW
HILGHVDTVVYG----
>KOG2335-ARATHA-AT3G63510
-----------------------------SSTSSPYLPPSFSVAPMMDWTDNHYRTLARL
ITKH------AWLYTEMIAAETLV----------------------HQQ------TNLDR
FL--------AFSPQQH---PIVLQLGGSNVENLAKAAKLSDAY--GYDEINLNCGCPSP
KVAGHGCFGVSLMLKPKVRYFTPPHDFKRYLLFLNFTLSFKLVGEAMSAIAANT-----N
VPVTVKCRIGVDNHDSYDELCELFLLSVFLKSRMDLPLRSNTAFPLLLGDFIYKVST---
-LSPTRHFIVHSRKALLGGIS--------PADNRRIPPLKYEYYYAL-----------VR
DFPDLRFTINGGITSVSKVNAALKEG-------------------AHGVMVGRAAYNNPW
QTLGQVDTAVYG----
>COG0042-TREPAL-TP0980
-------------------------LYHPVSIGPLSLKGNVFFAPVAGYSDSAFRSIAIE
WEA-------SFTYTEMVSSEAMV----------------------RDS-----LNTKRL
IR---------RASNET---HYAIQIFGSNPAVMAETAKLIVDSA-QPSCIDINAGCPMP
KITKTG-AGAALT-----------------------REPTRLYEVVKAVADAVYAQDA-R
IPVTVKIRAGWEEAH-------------------------------LTWKEAARAAV---
-DAGAQALALHPRTCAQCYAG--------EANWDIIADLVQCARGWG-------------
---EVPVFGSGDLHAPEDARAMLEHTA------------------CAGVMFARGAMGNPF
IFRQTRQLLTEGYYT-
>COG0042-AQUAEO-AQ_1598
---------------------------------MNFKKGEVILAPMASYTHSAFRRLCRR
LGA-------DRTYTELISAVGVL----------------------RNG------IPMKL
AY---------FTEEER---PIHIQVFGSNPEEIAQASVVIAKEL-KPDFIDINFGCSVP
KVLRNK-AAGYML------------------------QCPPLMGEVVKETVEALKPY--G
IPVSAKIRLGFEKDE---------------------------------VERIVEELQ---
-KAGVSLIAIHARTAKQGFSG--------KALWHRIKEAKKVAS----------------
----VPIIGSGDVKSWRDIERMFEETE------------------CDGVMVGRAALSNPW
IFKEFKEKRDI-----
>COG0042-BACHAL-BH0097
----------------------------MLKIGPIEMKNQVVLAPMAGVCNPAFRLIAKE
FGA-------GLVCAEMVSDKAIL----------------------HKN-----EKSLSM
LY---------VDEREK---PLSLQIFGGEKETLVEAAKFVDKNT-NADIIDINMGCPVP
KITKCD-AGARWL------------------------LDPNKIYDMVSAVVDEV-----D
KPVTVKMRIGWDEEH-------------------------------IYAVENAQAVE---
-RAGGAAVAVHGRTRVQMYEG--------TADWNIIREVKQAVG----------------
----IPVIGNGDVKTPQDAKRMLDEIG------------------VDGVMIGRAALGNPW
MLYRTIHYLETGELL-
>COG0042-BACSUB-BS_YACF
----------------------------MFKIGDIQLKNRVVLAPMAGVCNSAFRLTVKE
FGA-------GLVCAEMVSDKAIL----------------------YNN-----ARTMGM
LY---------IDEREK---PLSLQIFGGKKETLVEAAKFVDQNT-TADIIDINMGCPVP
KITKCD-AGAKWL------------------------LDPDKIYEMVSAVVDAV-----N
KPVTVKMRMGWDEDH-------------------------------IFAVKNAQAVE---
-RAGGKAVALHGRTRVQMYEG--------TANWDIIKEVKQSVS----------------
----IPVIGNGDVKTPQDAKRMLDETG------------------VDGVMIGRAALGNPW
MIYRTVQYLETGKLK-
>COG0042-LISINN-LIN0259
----------------------------MFKIGNVEIKNQVVVAPMAGISNSAFRLTVKE
FGA-------GLVCCEMISDKGIA----------------------YRN-----AKTLDM
LY---------IDEKEK---PLSLQIFGGEKETLVEAAKFVAENT-TADIIDINMGCPVN
KIIKCE-AGAKWL------------------------LDPNKVYDMVAAVVDAV-----D
KPVTVKMRIGWDEEH-------------------------------VFAIENALAAE---
-RAGAAAVAMHGRTRVQMYEG--------SANWDVLRDVKRELK----------------
----IPFMANGDVRTPEDAKRILEHTG------------------ADGVMIGRAALGNPW
MIYRTVKFLETGELL-
>COG0042-LACLAC-L19272
-------------------------YNESWKIGDIEIKNKIVLAPMAGITNKAFLTTAKE
FGA-------GLVVTEMISDKGIE----------------------HRN-----KKTLEM
MD---------FEGVPH---PLSMQIFGGEVDTLVEAAKFVEANT-VADIIDINMGCPVP
KVTKNE-AGSRLL------------------------LDPDKVYDVVSAVSKAI-----S
RPLTVKIRIGWDDDH-------------------------------LFAVENAKAIE---
-AGGGAAVSMHARTKAQAYTGNA------QENWHWLKKLTENVN----------------
----IPVIGNGDVKTPEDAKRMIDETG------------------VTAVMMGRAALGNPW
ILHRTEHYLRTGELL-
>COG0042-STRPNE-SP2189
------------------------------MIGNIEIPNRTVLAPMAGVTNSAFRTIAKE
LGA-------GLVVMEMVSDKGIQ----------------------YNN-----EKTLHM
LH---------IDEGEN---PVSIQLFGSDEDSLARAAEFIQENT-KTDIVDINMGCPVN
KIVKNE-AGAMWL------------------------KDPDKIYSIINKVQSVL-----D
IPLTVKMRTGWADP--------------------------------SLAVENALAAE---
-AAGVSALAMHGRTREQMYTG--------HADLETLYKVAQALTK---------------
----IPFIANGDIRTVQEAKQRIEEVG------------------ADAVMIGRAAMGNPY
LFNQINHYFETGEIL-
>COG0042-STRPYO-SPY0122
-------------------------LNSSFRIGDVEIPHRTVLAPMAGVTNSAFRTIAKE
FGA-------GLVVMEMISEKGLL----------------------YNN-----EKTLHM
LH---------IDENEH---PMSIQLFGGDAEGLKRAADFIQTNT-KADIVDINMGCPVN
KVVKNE-AGAKWL------------------------RDPDKIYHIVKEVTSVL-----D
IPLTVKMRTGWADS--------------------------------SLAVENALAAE---
-SAGVSALAMHGRTREQMYTG--------TCDHETLARVSKAITK---------------
----IPFIGNGDVRSVQDAKFMIEEIG------------------VDAVMIGRAAMNNPY
LFTQINHFFETGQEL-
>COG0042-MYCTUBCDC1551-MT0845
-------------------------PSPALRIGPIELASPVVLAPMAGVTNVAFRALCRQ
LEQSKVGTVSGLYVCEMVTARALI----------------------ERH-----PVTMHM
TT---------FSADES---PRSLQLYTVDPDTTYAAARMIAGEG-LADHIDMNFGCPVP
KVTKRG-GGAALP------------------------FKRRLFGQIVAAAVRATEG--TD
IPVTVKFRIGIDDAH-------------------------------HTHLDAGRIAE---
-AEGAAAVALHARTAAQRYSG--------TADWEQIARLKQHVRT---------------
----IPVLGNGDIYDAGDALAMMSTTG------------------CDGVVIGRGCLGRPW
LFAELSAAFTGSPAP-
>COG0042-MYCLEP-ML2186
--------------------------------VTFRTLCREFGSTRGNLLRPAPPHLRSP
LEQSQVGTISGLYVCEMVTARALV----------------------ERN-----AVTIHM
TT---------FAPDES---PRSLQLYTVDPATTYTAAKMVADEG-LADHIDMNFGCPMP
KVTRRG-GGAALP------------------------YKRRLFGQIVAAAVRATEG--TK
IPVTVKFRIGIDDEH-------------------------------HTHLDAGRIAE---
-AEGAAAVALHARTAAQRYSG--------TADWAQIAQLKQQVRT---------------
----IPVLGNGDIYDASDALAMMAVTG------------------CDGVVIGRGCLGRPW
LFAELSAAFTGRPAP-
>COG0042-CORGLU-CGL2516
---------------------------------------------MAGVTNVAFRTLCRE
QEMQRTGTISGLYVCEMVTARALV----------------------ERN-----EKTMHM
TT---------FAPDEN---PRSLQLYTVDPKYTYEAAKMIVDEN-LADHIDMNFGCPVP
KVTRRG-GGSAIP------------------------YKRRLFENIVSAAVKATEG--TD
IPVTVKFRVGIDDEH-------------------------------HTHLDAGRIAV---
-DAGAKSVALHARTAAQRYSG--------EADWNEIARLKEHLAD---------------
--TGIPVLGNGDIFAASDATRMMEQTG------------------CDGVVVGRGCLGRPW
LFAELSAAVRGEEIP-
>COG0042-NOSSP.-ALL1227
---------------------------QPLKIGSFVVKSRVLQLPLSGVTDMVFRRLVRR
YAPD------SMMYTEMVNATGLH----------------------YVK-----QLPKIM
E----------VDPKER---PISIQLFDCRPDFLAEAAIKAVAE--GADTIDINMGCPVN
KITKNG-GGSSLL------------------------RQPEVAEAIVREVVKAV-----N
VPVTVKTRIGWNDRE-------------------------------ITILDFAKRME---
-DAGAQMITVHGRTRAQGYNG--------NARWEWIARVKEILS----------------
----IPVIGNGDIFSVESAVKCLEETG------------------ADGVMCSRGTLGYPF
LVGEIDHFFKTGELL-
>COG0042-CHLPNE-CPN0768
-------------------------MAAPIFIKNILLRSSIVYAPLAGFSDYPYRCMSAL
YQP-------GLMFCEMVKVEGIL----------------------YAP-----ERTSKL
LD---------YNENMR---PIGAQLCGSNPETSGEAAKILEGL--GFDLIDLNCGCPTD
KITKDG-SGSGLL------------------------KTPELIGRILDKIINSV-----S
IPVTVKIRSGWDMEH-------------------------------INVEDTVRIIR---
-DAGASAVFVHGRTRAQGYHG--------PSKQEYISRAKAAAGK---------------
---EFPVFGNGDIFSPEAAQAML-TTG------------------CDGVLVARGTLGAPW
IGKQIQDYLTTGSYE-
>COG0042-CHLTRA-CT644
-------------------------MAPSIFIKNLPLKSPVVYAPLAGFSDFPYRRMSAE
YRP-------ALMFCEMVKMEGLH----------------------YCP-----QRTLRL
LD---------FAESMR---PIGGQLCGSRPDLAGESAKILEGL--GFDLIDLNCGCPTD
RITKDG-SGSGML------------------------KTSELIGKVVEKMVEVV-----S
VPVTVKIRSGWDFDH-------------------------------INVEETVRIIK---
-ESGASAVFVHGRTRSQGYQG--------PSNLEFISRAKQAAGN---------------
---DFPVFGNGDVFSPEAAKTMLETTH------------------CDGVLVARGTMGAPW
IGKQIEDYLTTGTYS-
>COG0042-FUSNUC-FN0692
-----------------------------MKK--------IYIAPIAGVTDYTFRGILED
FKP-------DLIFTEMVSVNALS----------------------VLN-----DKTIS-
-----------KILKLR---EGNAVQIFGEDIEKIKASVKYIENL-GVKHINLNCGCPMK
KIVNCG-YGAALV------------------------KEPEKIKKILSEIKSVLNN---D
TKLSVKIRIGYKEP--------------------------------ENYIQIGKIAE---
-ELGCDHITVHGRTREQLYSG--------KADWKYIKEVKDNIS----------------
----IPVIGNGDIFTGEDALEKIFYSN------------------VDGVMLARGIFGNPW
LIRDIREILEYGEI--
>COG0042-STAAUR-SA0085
---------------------------MKENFWSELPRPFFILAPMEDVTDIVFRHVVSE
AAR------PDVFFTEFTNTESFC----------------------HPE-----GIHSVR
GRLT-------FSEDEH---PMVAHIWGDKPEQFRETSIQLAKM--GFKGIDLNMGCPVA
NVAKKG-KGSGLI------------------------LRPDVAAEIIQATKAG------G
LPVSVKTRLGYY----------------------------------EIDEWKDWLKH--V
FEQDIANLSIHLRTRKEMSKVDAH-----WELIEAIKNLRDEIAP---------------
---NTLLTINGDIPDRKTGLELAEKYG------------------IDGVMIGRGIFHNPF
AFEKEPREHTSKEL--
>COG0042-BACSUB-BS_YFJ
--------------------------NMTENFWRELPRPFFVLAPMEDVTDVVFRHVVSE
AGR------PDVFFTEFTNSESYC----------------------HPD------GKDSV
RGRLT------FTEDEQ---PIVAHIWGDKPENFRKMSIGMAEL--GFKGLDINMGCPVP
NVAGNGK-GSGLI------------------------CRPAVAAELIQAAKAG------G
LPVSVKTRLGYT----------------------------------DVDEWREWLTH--I
LKQDIANLSIHLRTRAEMSKV--------DAHWELIPEIKKLRDEVA-------------
--PDTLLTINGDIPDRQTGLKLAEQYG------------------VDGIMIGRGIFTNPF
AFEKEPKEHSSKEL--
>COG0042-BORBUR-BB0737
-------------------------CSYFMKFLFDIPLPIMILAPMEDVTDTVFRNLIHL
IGSAE--GEPHIYFTEFISTKGIL----------------------NGS------KQSVQ
HVFLK------PNELNR---PLIAQIWGNVPEQFYRAIEILGSM--GFWGIDINMGCPKS
KIIKKGV-CSALI------------------------NNKSLAKEIILASKEACA--RFN
LPLSVKTRHGF-----------------------------------SYPEVDDWLGF--L
LGLEIDMLTVYPRLAVNQSKGP-------VNFDIFYELVKLRNNLS--------------
--PSTLIIGNGDVLSLKEARYYVDKYL------------------IDGIMFGRGIFDNLN
LFKPFSKHFLDSNLN-
>COG0042-NOSSP.-ALR4898
-------------------------SQVSLPQSLQKDLPLTALAPMQDVTNLWFMKVIAH
YGS------PDYFFTEYFRVNDTS----------------------RLN------RGILS
AIT--------ENDTGR---PVFAQMIGESIPDLVRTAKELCGY--NIAGVDLNMGCPAP
RIYRKNVGGGLLL------------------------SPAKVEQILEELRQAVN-----D
RPLTVKMRVGFENT--------------------------------DTFYEILDIVN---
-RHNIDLLSLHGRTVKDMYHGA-------VKYDLIAEAVRRVD-----------------
----CPVLANGNIHSATTALEVLERTG------------------AAGVMVGRWAIGNPW
LFNQIRQALQGETIT-
>COG0042-SYNECH-SLR0644
-------------------------WAKPLQIGSLTLHSRVLQSPLSGVTDLVFRRLVRR
YAP------QAMLYTEMVSATEIH----------------------HLR------TLPQV
ME---------IDPREN---PISIQLFDCRPDFMAEAAQKAVAQ--GAQSVDINMGCPVN
KITKKGG-GSSLL------------------------RQPAVAEAIVKTVVAAV-----D
VPVTVKTRLGWDDGE-------------------------------INIVEFAQRLQ---
-DAGAQMLTLHGRTRAQGYNG--------RARWQWIAKVKQALT----------------
----IPVIANGDIFSVEAAIACLEETG------------------ADGVMCSRGSLGYPF
LVGEIEHFFKTGEKR-
>COG0042-AGRTUM-AGC2661
-------------------------LSEPFSIGSVTIRNRAVLAPMSGVTDLPFRQLAWR
YGA-------GLVVTEMVASRELV----------------------ANR------GESWA
RL---------KNAGMV---PHMVQLAGREAHFMAEAAKIAADN--GAGIIDINMGCPAK
KVTGGY-SGSALM------------------------RDPDHALSLIEATVGAV-----D
VPVTLKMRLGWDENS-------------------------------INAPEIARRAE---
-AAGVQLITIHGRTRMQFYEG--------RADWDAIRAVREVIS----------------
----VPLIANGDVETAEDAREILRRSG------------------ADAVMVGRGAQGQPW
LPAVLAGHSA-PQRA-
>COG0042-SINMEL-SMC01041
-------------------------FSPSLLIGNVEIRNRVALAPMSGVTDLPFRMLAWR
FGA-------GFVVTEMVASRELV----------------------GNA------AESWA
RL---------KNSGID---PHIVQLAGREAHWMAEAARIVEAN--GADIIDINMGCPAK
KVTGGY-SGSALM------------------------RDPDHALSLIEATVKAA-----T
VPVTLKMRLGWDENS-------------------------------INAPLIARRAE---
-EAGVKAITIHGRTRMQFYNG--------KADWDAIGAVREVVS----------------
----IPLIANGDVDSVADAHEILRRSG------------------ADAVMVGRSCQGRPW
HAGVLAGAAAHPDAS-
>COG0042-BRUMEL-BMEI0864
-------------------------LDQPLNIRGVMLKNRVFLAPMSGVSDLPFRKRAAE
AGA-------GMVVSEMVASAELC----------------------NRH------RESLL
RL---------SGEGLG---THVVQLAGREARWMGEAAKIAEGE--GTDIIDINMGCPAK
KVTGGY-SGSALM------------------------RNLDHAMTLVEATVAAV-----K
VPVTLKMRLGWDENS-------------------------------INAPELARRAE---
-DAGIAMVTVHGRTRCQFYEG--------TADWDAIHAVRDAVR----------------
----IPLVANGDVSSRADAEEILRRSG------------------ADAVMVGRASYGQPW
LAGAIAGSDFAPRDA-
>COG0042-MESLOT-MLR0396
-------------------------LAAPLNVGGVEIRNRVFLAPMSGITDEPFRRRAHA
HGA-------GLVVSEMVASGELA----------------------KGR------AGFDL
RI---------RHSGLP---VHMVQLAGREAIHMAEGARIAAGE--GADIIDINMGCPAK
KVTGGY-AGSALM------------------------LDLDHALSLIEAVVGAV-----K
VPVTVKMRLGWDEGA-------------------------------LNAPILARRAE---
-QAGVKMVTVHGRTRCQFYQG--------KADWRAIARVKEAVS----------------
----IPVVANGDVCSPAEAAAILDQSG------------------ADAVMVGRAHYGAPW
IAGGIAAAAAGEVAA-
>COG0042-CAUVIB-CC1739
---------------------------------------------MTGVSDLPFRETASA
LGA-------PYVATEMVASAEFA----------------------KGR------PDVVR
RAA--------VGEGLP---LTVIQLVGRDVDFMAQGARMAQEA--GAEIIDLNFGCPAK
EVAAGAACGSALM------------------------REPDLAEALVAAAVEAV-----D
VPVTVKMRLGWDIDC-------------------------------LNAPDIARRAE---
-AAGAKAVTVHGRTRNQFYKG--------VADWTAVAAVKQAVS----------------
----VPVLVNGDIVDGETARQALEQSG------------------ADGVMIGRGVYGRPW
IAGAIEAALEGRGFQ-
>COG0042-RICCON-RC0011
-------------------------TVFMIKIGNIELSSNIILAPMSGVTDLEFRRLVKR
FGA-------GLVVSEMVASRAMI----------------------VES------RQSLK
KSAI-------MRDDAT---SACVQLAGCEPNVIAEAAKMNEGM--GAKIIDLNFGCPAK
KVVGGY-SGSALM------------------------KDEQLAAKIFEATVEAV-----K
LPVTVKMRMGWDDNT-------------------------------KNAPTLAKIAE---
-SSGVQMITVHGRTRCQFYSG--------NADWDFIRSVKESVK----------------
----IPVIANGDITNFAKAKEALQKSG------------------ADGIMVGRGAYGKPW
LISQIDHYLKTGEEK-
>COG0042-RICPRO-RP011
-------------------------TIFMIKIGNIELSSNVILAPMSDVTDLEFRKLVKR
FGA-------GLVVSEMIASRAMI----------------------MKS------RQSMQ
KCAI-------MHDDPT---SACVQLAGCEPDVIAEAAKMNEDM--GAKIIDLNFGCPAK
KVVGGY-AGSALM------------------------RDEQLAAKIFEATVKAV-----K
IPVTVKMRIGWDDNT-------------------------------RNAPTLAKIAA---
-NSGVQMVTVHGRTRCQFYSG--------NANWDFIRTVKEAVK----------------
----IPVIANGDITNFAKAKEALQRSG------------------ADGIMVGRGVYGKPW
LISQIAYYLKTGKEK-
>COG0042-SALTYP-STM3384
-----------------------------MRIGQYQLRNRLIAAPMAGITDRPFRTLCYE
MGA-------GLTVSEMMSSNPQV----------------------WES------DKSRL
RMV--------HVDEPG---IRTVQIAGSDPVEMADAARINVES--GAQIIDINMGCPAK
KVNRKL-AGSALL------------------------QYPDLVKSILIGVVNAV-----D
VPVTLKIRTGWAPEH-------------------------------RNCVEIAQLAE---
-DCGIQALTIHGRTRACLFNG--------EAEYDSIRAVKQKVS----------------
----IPIIANGDITNPHKARAVLDYTG------------------ADALMIGRAAQGRPW
IFREIQHYLDTGELL-
>COG0042-YERPES-YPO3655
-----------------------------MRIGHFQLTNCLIAAPMAGITDRPFRALCHG
MGA-------GMAVSEMLSSNPEV----------------------WRT------DKSRL
RMV--------HVDEPG---IRNVQIAGNDPDEMAAAARINVAS--GAQIIDINMGCPAK
KVNRKL-AGSALL------------------------QHPDLVKQILSAVVNAV-----D
VPVTLKIRTGWSPEH-------------------------------RNCIEIAQLAE---
-NCGIQALTIHGRTRSCLFNG--------EAEYDSIRAVKQTVS----------------
----IPVIANGDITDPHKARAVLDYTG------------------ADALMIGRAAQGRPW
IFREIQHYLDTGELL-
>COG0042-VIBCHO-VC0291
-------------------------CEDVLKIGNYQLKNNLIVAPMAGVTDRPFRELCLR
YGA-------GMAVSEMMSCNPAL----------------------WKT------AKSQN
RMV--------HEGESG---IRSVQIAGSDPQLMAEAAQFSVEN--GAQIIDINMGCPAK
KVNKKL-AGSALL------------------------RYPDVIEDILKAVVNAV-----N
VPVTLKTRTGWDTDN-------------------------------KNCLSIAQLAE---
-DCGIQALALHGRTRACMYKG--------EAEYDSIKAVKAAVS----------------
----IPVIANGDIDSPEKARYVLEYTG------------------ADALMIGRPAQGRPW
IFQEIQHFLEHGTTM-
>COG0042-HAEINF-HI0979
-----------------------------MRIGSYQLRNRVLLAPMAGITDQPFRRLCAY
YGA-------GLTFSEMMSTNPQV----------------------WHT------EKSKL
RLA--------HSEDLG---LNAVQIAGSDPLEMAQAAAINVEY--GAQIIDINMGCPAK
KVNRKL-AGSALL------------------------QFPDLVEKILREVVSAV-----N
VPVTLKIRTGWDKSN-------------------------------RNCVQIGKIAE---
-QCGIQALTVHGRTRACLFEG--------EAEYDNIKAVKQAIA----------------
----IPVIANGDIDSARKAKFVLNYTG------------------ADAIMIGRAALGNPW
LFQAVENLIEHNSIS-
>COG0042-PASMUL-PM1087
---------------------------MTVRIGSYQLKNRIFLAPMAGITDQPFRRICTH
YGA-------GLTFSEMMSTNPQV----------------------WHT------EKSKL
RLA--------HHQEAG---INAVQIAGCDPDEMAKAAQINVEY--GAEIIDINMGCPAK
KVNRKM-AGSALL------------------------QYPDLVKQILNKVVKSV-----T
VPVTLKIRTGWDKDN-------------------------------RNCLEIAKIAE---
-QCGIQALTIHGRTRSCMFEG--------EAEYDNIKAVKEQLS----------------
----IPIIANGDITSAEKAKYVLDYTN------------------ADAIMIGRGSLGNPW
LFRVMESLIEKDSIV-
>COG0042-PSEAER-PA4852
--------------------------MSVVRIGPYTLPNRLILAPMAGVTDRPFRQLCRR
LGA-------GMVVSEMVTSDVRL----------------------WNS------RKSRL
RLI--------HDGEDE---PRSVQIAGGDPAMLAEAAQRNVEL--GAQIIDINMGCPAK
KVCNKA-AGSALL------------------------RDEALVAEILDAVVRAV-----D
VPVTLKIRTGWDRDN-------------------------------RNGVTVAKLAE---
-QAGIQALAVHGRTRADLYTG--------EAEYETIAAIKQAVS----------------
----IPVFANGDIDSPEKARKVIEQTG------------------VDALLIGRAAQGRPW
IFREIDHYLRTGEHL-
>COG0042-RALSOL-RSC0506
-----------------------------MQIGPHILRNNLFVAPMAGVTDRPFRQLCKR
LGA-------GYAVSEMVASNAQL----------------------WKS------ERTMR
RAN--------HTGEVE---PIAVQIAGAEPMMMAEAARYNVER--GAQIIDINMGCPAK
KVCNVA-AGSALL------------------------QNEPLVARIVEAVVGAVGD---R
VPVTLKIRTGWDREH-------------------------------RNALTVARIAQ---
-EAGISMLTVHGRTRADLYHG--------EAEYETIAAVKASVR----------------
----IPVVANGDIGTPAKARHVLEVTG------------------ADAIMIGRAAQGRPW
LFREIEHFLKTGTLL-
>COG0042-NEIMENZ2491-NMA1633
-----------------------------MHIGGYFIDNPIALAPMAGITDKPFRRLCRD
FGA-------GWAVCEMLTSDPTL----------------------RNT------RKTLH
RSD--------FADEGG---IVAVQIAGSDPQQMADAARYNVSL--GAQLIDINMGCPAK
KVCNVQ-AGSALM------------------------QNEPLVAAILEAVVKAA-----G
VPVTLKTRLGWHDDH-------------------------------QNLPVIAKIAE---
-DCGIAALAVHGRTRTQMYKG--------EAAYDLIAETKCRLN----------------
----IPVWVNGDITSPQKAQAVLKQTA------------------ADGIMIGRGAQGRPW
FFRDLKHYAEHGVLP-
>COG0042-NEIMENMC58-NMB1421
-----------------------------MHIGGYFIDNPIALAPMAGITDKPFRRLCRD
FGA-------GWAVCEMLTSDPTL----------------------RNT------RKTLH
RSD--------FADEGG---IVAVQIAGSDPQQMADAARYNVSL--GAQLIDINMGCPAK
KVCNVQ-AGSALM------------------------QNEPLVAAILEAVVRAA-----G
VPVTLKTRLGWHDDH-------------------------------QNLPVIAKIAE---
-DCGIAALAVHGRTRTQMYKG--------EARYELIAETKCRLN----------------
----IPVWVNGDITSPQKAQAVLKQTA------------------ADGIMIGRGAQGRPW
FFRDLKHYAEHGVLP-
>COG0042-METACE-MA0035
-----------------------------LKIGRTELPGNLLLAPMADVTNLAFRLLCRQ
DGA-------DLAYTEMINADALL----------------------NES------RKSFI
KGL--------NSPEDR---PFGVQLVGSCPKKLREAALFVEEEY-EPEVIDINMGCPAK
CITGAG-CGSALL------------------------NSPELVRKIISELADAL-----N
TPVSAKIRLLG-KE--------------------------------EKTLEIACLIE---
-KAGASALTVHGRTAAQMYSG--------NANLMGIKAVKNELS----------------
----IPVIANGDIKDEESAKKTLELTG------------------CDGLMIGRAAMGNPF
IFRRIRHYLETGEKL-
>COG0042-CLOACE-CAC3199
-----------------------------MKVGNLSFEGNVFLAPMAGVTDIVFRKICKG
MGA-------DLTYTEMVSAKALY----------------------YGS------ENTEE
LMK--------ISDEEE---YAAVQMFGSEPDIMAKACEKFNEDD-KICIIDINMGCPAH
KIVKNG-EGSALM------------------------KSPKLAYEIVKAVKKAS-----N
KPVTVKFRKGFDEDN-------------------------------INAVEFAKVIE---
-DAGADMITVHGRTRAQMYEG--------KADWDIIKAVKKSVS----------------
----IPVIGNGDIVSGEDAVRMLEYTN------------------CDGVMVARAAMGNPW
IFREIKAAIN-STQI-
>COG0042-CLOACE-CAC3454
--------------------------------------MKYYFAPLEGITGYIYRNAYEK
FFGGI-----DKYFTPFIVPTSSK----------------------SLT------SRELK
DVLP-------ENNKVT---FLVPQILTNDANKFIFTTEKLMNL--GYSEVNLNLGCPSG
TVVSKG-RGAGFL------------------------KKRQELDEFLEKIFSKS-----P
AKISIKTRIGKDSPDE-------------------------------FYELIKIFN----
-KYPLEELIIHPRIQTDFYNNK----PNMKVFKDALELSKS-------------------
-----TVCYNGDIFQSNDYIKLIEEFSN-----------------LGVVMLGRGIISNPN
IIKKINSNN-------
>COG0042-HELPYL26695-HP0727
--------------------------------MDFKNKKWLFLAPLAGYTDLPFRSVVKK
FGV-------DVTTSEMVSSHSLV----------------------YAF------DKTSK
MLE--------KSPLED---HFMAQISGSKESVVKEAVEKINALE-HVNGIDFNCGCPAP
KVANHG-NGSGLL------------------------KDLNHLVKLLKTIRENTS----K
KITSVKVRLGFEKK---------------------------------IPKEIAHALN---
-DAPVDYVVVHGRTRSDKYQKD-------KIDYESIALMKKILK----------------
----KPVIANGEIDSVKKAFEVLQITQ------------------ADGLMIGRAALRAPW
IFWQIRNN--------
>COG0042-CAMJEJ-CJ0123C
-------------------------------MIDFS-KKPLFLAPMAGFSDLPFRNVVKK
FGA-------DITISEMISSNALV----------------------YES------SKTLH
MLE--------RAELEN---PYIVQIAGGDKEVLKKAVQMLNEMD-FVDGIDFNCGCPVN
KVVKQC-AGSALL------------------------ENLELFKNLVGVIKENNK----K
SLTSVKFRLGFNEK---------------------------------YPEKMAKICE---
-SLGVDFISIHGRTRKQLYSG--------KADYGSIASAKASVK----------------
----IPVIANGDIN-AQNAKEVYKITK------------------CDGLMIGRASVGNPW
IFYEIKS---------
>COG0042-DEIRAD-DR2440
-------------------------PATGGFYAERLSRPGAVLAPMAGYSDAPMRQLAAE
QGA-------LWTVSEMISARGLV----------------------LGS------EQESL
SLGR-------PYPGEQ---GRAVQLFGADPDVLADAVGKAEAWF-APAAIDLNLGCPVP
KVRGK--GGACLL------------------------QTPEVAYELVRAMRQAT-----G
LDVSAKIRLGWDE---------------------------------NRSVEIAQGLE---
-AAGAAVVTVHGRTSAQRYTGN-------ADWDAIGRVAQAVR-----------------
----IPVIGSGDVLSPVQARERMQQSG------------------VAAVMIGRGAVGNPW
MFRAIASGEETLPPA
>COG0042-THEMAR-TM0096
------------------------------------MEVKVGLAPMAGYTDSAFRTLAFE
WGA-------DFAFSEMVSAKGFL----------------------MNS-------QKTE
ELL-------PQPHERN----VAVQIFGSEPNELSEAARILSE---KYKWIDLNAGCPVR
KVVKKG-AGGALL------------------------KDLRHFRYIVRELRKSV-----S
GKFSVKTRLGWEKN---------------------------------EVEEIYRILV---
-EEGVDEVFIHTRTVVQSFT--------GRAEWKALSVLEKR------------------
----IPTFVSGDIFTPEDAKRALEESG------------------CDGLLVARGAIGRPW
IFKQIKDFLRSGKYS-
>COG0042-ESCCOLEDL933-ZYHDG
-----------------------------MRIGQYQLRNRLIAAPMAGITDRPFRTLCYE
MGA-------GLTVSEMMSSNPQV----------------------WES------DKSRL
RM---------VHIDEPG--IRTVQIAGSDPKEMADAARINVES--GAQIIDINMGCPAK
KVNRKL-AGSALL------------------------QYPDVVKSILTEVVNAV-----D
VPVTLKIRTGWAPEH-------------------------------RNCEEIAQLAE---
-DCGIQALTIHGRTRACLFNG--------EAEYDSIRAVKQKVS----------------
----IPVIANGDITDPLKARAVLDYTG------------------ADALMIGRAAQGRPW
IFREIQHYLDTGELL-
>COG0042-SALTYP-STM2174
--------------------------------------MRVLLAPMEGVLDALVRELLTE
VNDY------DLCITEFVRVVDQL----------------------LPV----KVFHRIC
PEL------HHASRTPSGT-PVRIQLLGQHPQWLAENAARATAL--GSYGVDLNCGCPSK
VVNGSG-GGATLL------------------------KDPELIYQGAKAMRAAVPS---H
LPVTVKVRLGWDSG--------------------------------DRKFEIADAVQ---
-QAGASELVVHGRTKAQGYRAE-------HIDWQAIGEIRQRLT----------------
----IPVIANGEILDWQSAQACMATSG------------------CDAVMIGRGALNIPN
LSRVVKYNEPR-----
>COG0042-YERPES-YPO1175
------------------------------------MSMRVILAPMEGVLDSLVRELLSE
VNDY------DLCITEFLRVVDQL----------------------LPA----KSFYRLC
PEL------HNQSRTQSGT-LVRIQLLGQYPEWLAENAARAVAL--GSYGVDLNCGCPSK
LVNGSG-GGATLL------------------------KDPELIYQGAKAMRAAVPA---H
LPVTVKIRLGWDSG--------------------------------DRQFEIADAVQ---
-QAGATELAVHGRTKEDGYQAE-------RINWQAIGEIRQRLT----------------
----IPVIANGEIWDYQSAQECMKVTG------------------CDAVMLGRGALNVPN
LSRVVKYNEPR-----
>COG0042-HAEINF-HI0270
--------------------------------------MRVILAPMQGVLDPFVRELLTE
VNDY------DLCITEFVRVVDQL----------------------LPE----KVFYRLC
PEL------KNQGFTSSGT-PVRVQLLGQHPKCLAENAIRAIDL--GSHGIDLNCGCPSK
TVNGSN-GGAALL------------------------KQPELIYRATQALRRAVPS---E
FPVSVKVRLGWDDI--------------------------------SQAFEIADAVE---
-QGGATEITVHGRTKADGYRAD-------RINWKKISEVRERLS----------------
----IPVIANGEIWHWQDGQDCLSQTG------------------CQDLMVGRGALNIPN
LSHVLKSNAEK-----
>COG0042-PASMUL-PM1880
--------------------------------------MRVILAPMQGVLDPFVRQLLTQ
VNQY------DLCVSEFVRVVDQL----------------------LPT----KVFYRLC
PEL------YQQGLTASGT-PVRVQLLGQHPQWLAENAQRAIEL--GSHGIDLNCGCPSK
TVNGSN-GGASLL------------------------KQPELIYHATKALRAAVPK---A
LPVSVKVRLGWDNS--------------------------------EQAFEIADAVQ---
-QGGATEITIHGRTKMDGYRAD-------RINWAKINDVRQRLS----------------
----IPVIANGEIWDWQSGQACLAETG------------------CQDLMIGRGALNIPN
LSQVVKFNQAK-----
>COG0042-VIBCHO-VC1105
--------------------------------------MRVILGPMEGVLDHLMRDMLTQ
INDY------DFCVTEFVRVVNLL----------------------LPD----HVFYRLC
PEL------QQGSKTPSGV-PVKVQLLGQDPHWMAENAIRAAEL--GAYGIDLNFGCPAK
MVNQSK-GGAALL------------------------QHPELIYQVVKACRDAVPA---H
IPVSAKIRLGWEDP--------------------------------EDCFEIVDAVA---
-QAKADELTVHARTKAGGYKAS-------EIKWHYIDQIRQKCS----------------
----IPLIANGEVWNYADGQACIQTTG------------------VDSLMVCRGALNVPN
LGNVVKHNHAA-----
>COG0042-NEIMENZ2491-NMA1207
--------------------------MIDGQTTEPKQKTRIILAPMQGLVDDVMRDLLTR
IGGY------DECVSEFVRITHTV----------------------HSR----ATWLKYV
PEI------ANGNKTFSGT-PCTVQLLGSDADNMAANALEAVRF--GADKIDLNFGCPAP
TVNRHK-GGAILL------------------------KEPELIFHIVKTLRERLPA---H
IPLTAKMRLGYEDK--------------------------------SPALECACAIA---
-EGGACGLTVHARTKAEGYEPP--------AHWEWIRKIRDSVD----------------
----IPVTANGDVFSLQDYIGIKTISG------------------CNSVMLGRGAVIRPD
LARQIKQYENGG----
>COG0042-NEIMENMC58-NMB0999
--------------------------MIDRQTNEPKQKTRIILAPMQGLVDDVMRDLLTR
IGGY------DECVSEFVRITHTV----------------------HSR----SIWLKYV
PEI------ANGNKTFSGT-PCTVQLLGSDADNMAANALEAVRF--GANKIDLNFGCPAP
TVNKHK-GGAILL------------------------KEPELIFHIVKTLRGRLPA---H
IPLTAKMRLGYEDK--------------------------------SRALECACAIA---
-EGGACGLTVHARTKAEGYEPP--------AHWEWIRKIRDSVN----------------
----IPVTANGDVFSLQDYIGIKTISG------------------CNSVMLGRGAVIRPD
LARQIKQYENGG----
>COG0042-RALSOL-RSC1635
-------------------------------------MSRLLLAPMEGVADFVMRDVLTS
VGGY------DGCVSEFVRVTGSL----------------------LPA----RTYERET
PEI------RNGGYTASGT-PMVIQLLGSDPEWLARNAAQAATV--SPHGIDLNFGCPAK
VVNRHG-GGAMLL------------------------ATPELLHRIVSTVRAAVPA---R
IAVTAKMRLGVSDT--------------------------------SLAIACATALA---
-EGGAASLVVHARTRDHGYRPP--------AHWDWIARIADAVR----------------
----VPVVANGEVWTVDDWARCRAVSG------------------CDDVMIGRGAVSDPF
LALRIRGQMAR-----
>COG0042-PSEAER-PA3129
--------------------------------------MQIALAPMEGLVDEILRDVLTR
VGGI------DWCVTEFIRITDRL----------------------LPA----TAFHKLA
PEL------RDGSRTRAGT-PMRVQLLGSDPACLADNAAFACEL--GAPVIDLNFGCPAK
TVNRSR-GGAVLL------------------------KEPELMHDIVAAVRRAVPS---E
IAVTSKMRLGYDSP--------------------------------DGALDCARALA---
-DGGSAHVVVHARTKVDGYRPP--------AHWEWVARVAEAVR----------------
----VPVFANGEVWTLDDYLRCREVSG------------------VEDIMLGRGLVSRPG
LARQIAAWRDGG----
>COG0042-ESCCOLO157_H7-ECS3026
--------------------------------------MRVLLAPMEGVLDSLVRELLTE
VNDY------DLCITEFVRVVDQL----------------------LPV----KVFHRIC
PEL------QNASRTPSGT-LVRVQLLGQFPQWLAENAARAVEL--GSWGVDLNCGCPSK
TVNGSG-GGATLL------------------------KDPELIYQGAKAMREAVPA---H
LPVSVKVRLGWDSG--------------------------------EKKFEIADAVQ---
-QAGATELVVHGRTKEQGYRAE-------HIDWQAIGEIRQRLN----------------
----IPVIANGEIWDWQSAQECMAISG------------------CDSVMIGRGALNIPN
LSRVVKYNEPR-----
>COG0042-SCHPOM-SPAC16.04
-------------------------LRPQEKN-LIDWRDRKILAPLTTVGNPPFRRLCGS
LGA-------DTFYSEMAMCYPLM----------------------QGHQ--PEWALVRG
LNY-----EREMMRGGRRG-ILGVQLATGKLWQATKTAQVIAEQCDGVDFLDLNCGCPID
LVFRQG-AGSSLL------------------------ENPGRLLRNLQGMDAVSGQ----
IPVTVKLRMGNKDDH------------------------------PVVKNLIGRIF----
NETNTSAATLHGRSRQQRYSK--------NANWDYIGEIASKVKSMNERIDE--LPEDSL
RTQPLSLIGNGDCYSWQDWYDGVN-KG------------------VDTVMIARGALVKPW
IFEEIEARQFIDK---
>KOG2333-CAEELE-CE19615
-------------------------KKPLNMG-SLD--GKKYLAPLTTVGNLPFRRICVD
YGA-------DITCGEMALATSIL----------------------SGT---------AS
EYS-------LLKRHPCEK-IFGVQLAGGFADTMAKASQIVVENFD-VDFIDINMGCPID
VVNQKG-GGCALP------------------------SRPQKLFEVLAATKSVLGG---C
CPLTVKIRTGMKEGV------------------------------LKAPEYVEHMKKHS-
-WHTPDLITFHPRSKEQRYTR--------LANWDFTFPVQEAT-----------------
--KPVPLWVCGDILSWEDYYERLEQYP------------------VNGIMIGRGALIKPW
IFTEIDERRTWDI---
>KOG2333-HOMSAP-HS22052882
-------------------------LRPCEKK-RLDIRGKLYLAPLTTCGNLPFRRICKR
FGA-------DVTCGEMAVCTNLL----------------------QGQ---------MS
EWA-------LLKRHQCED-IFGVQLEGAFPDTMTKCAELLSRTVE-VDFVDINVGCPID
LVYKKG-GGCALM------------------------NRSTKFQQIVRGMNQVLD-----
VPLTVKIRTGVQERV------------------------------NLAHRLLPELR----
-DWGVALVTLHGRSREQRYTK--------LADWQYIEECVQAA-----------------
--SPMPLFGNGDILSFED-ANRAMQTG------------------VTGIMIARGALLKPW
LFTEIKEQRHWDI---
>KOG2333-DROMEL-7298625
-------------------------RDADHKP-AVDFREKLVLSPLTTLGNLPFRRICKE
FGA-------DITCGEMACAQPLL----------------------KGM---------GQ
EWA-------LTKRHQSED-VFGVQLCGNNPNMLNQAAQVIHETAQ-VDFIDLNIGCPID
LIYQQG-GGSALM------------------------RR-TNILELTVRSCAALSD---R
LPFTVKMRTGIYADK------------------------------SVAHELLPLVE----
-EWGASAVTLHGRSREQRYTK--------HANWAYIEECAAKA-----------------
--KCMPVIGNGDILSYEDYMERRTLAPH-----------------VCSVMIGRGALIKPW
IFQEIKEKQAWSP---
>KOG2333-ARATHA-AT4G38890
-------------------------LHPREKKKLIDFRDKLYLAPLTTVGNLPFRRLCKV
LGA-------DVTCGEMAMCTNLL----------------------QGQ---------AS
EWA-------LLRRHSSED-LFGVQICGSYPDTVSRVVELIDRECT-VDFIDINMGCPID
MVVNKS-AGSALL------------------------NKPLRMKNIVEVSSSIV-----E
TPITIKVRTAFFEGK------------------------------NRIDSLIADIG----
-NWGATAVTIHGRSRQQRYSK--------SADWDYIYQCTKNAT----------------
--TNLQVIGNGDVYSYLDWNKHKSDCPE-----------------LSSCMIARGALIKPW
IFTEIKEQRHWDI---
>KOG2333-SACCER-YLR401C
-------------------------YFAQEKK-PLDLYHKKIVSPLTTVGNLPYRRLMRK
LGA-------DVTYSEMAL-AVPL----------------------IQG--------TNS
EWA-------LPKAHTSEFPGFGVQVACSKAWQAAKAAEALANSVSEISEINLNSGCPID
LLYRQG-SGSALL------------------------DNPARMIRCLNAMNYVSK----D
IPITVKIRTGTKEGH------------------------------PIAEGLVKRLVN---
-ETDVAAITLHGRSRQQRYTK--------SADWDYVSQVADTLRSAEADFIETEQGKEGR
DSKNRIQFVGNGDVNNFEDWYRYLNGNEN----------------IDSVMVARGALIKPW
IFEEVESQQYLDK--
>COG0042-METTHE-MTH1016
--------------------------MAGISDAEFCLKLIPYGFDMVTLGGYNADRETSR
AGR-------LIAQRGRPE-FDFD----------------------CSE--------LRS
IINHE-----ASRIKERFDVMVSVNIRALEPERIVEISSIE-----SVDVVEINAHCRQP
EITEIG-AGQSML------------------------MDPEFLEDFTAEVTGKAR-----
SEVSVKIRGNVPG---------------------------------ADTVGVAGVLA---
---DLGVDYIHLDAMKPGE----------DRADLELVSLVSEVK----------------
--GDSILIGNNSVRDIESARAML-AAG------------------ADAVSVARAAISGRL
GFNLREL---------
>COG0042-METJAN-MJ0144
--------MNKKIEELNKLDKKVVLAPMAGITDGDFCRKFKDLFAIVTIGGYNLDSATYK
ASR-------DIEKRGRKEFSINL----------------------EEFNSY----IIEQ
IKK-------ARESNAL----VSVNVRFVDIDEAYDKLLTIAK---HADIIELNCHCRQP
EITSLG-IGQELM------------------------KNKNLLKEFLTKMKELNK-----
-PIFLKIRLNCIP---------------------------------LKELIDNLNYV---
---RDYFDGLHVDCFYPGK----------PYADMDSLKILAEEF----------------
--NDKIIIGNNSIDSIEKAKEML-KYS-------------------DFVSVARTILKGNV
EWIKELN---------
>COG0042-METKAN-MK0604
--------------------------MSGHTGPELAPELERHGVGMVILGGYPGDDATYR
ASK-------LVARRRDEFAVPP-----------------------DRL----------P
EEL-------SRVDVEI---PVAVNVRFADPREAGELSGELAD---LVDVVEINAHCRQP
EIVRAG-AGEALL------------------------EDRTRLIEIVEAVAEHD------
VYVSVKLRGPHPA-----------------------------------FEDALEALR---
---DSSVDVLHVDAMKPGE----------PTYELEYVRAAARVG----------------
----VPVIGNNSVRTPEDVDRMF-EAG------------------ASAVSVGRPILEGDW
DVLERLV---------
>COG0042-ARCFUL-AF0746
------------------MIFENRLALSAMAGVNNAEFCRKQKASLVILGGFNADRRALE
AAE-------KAVKRGRKEFLFGI----------------------DGI----------E
GEI-------KKLGRRK----FAVNVRSSSLEGYLNVAELVAE---FEGIIEINAHCRQP
EFVEIG-CGEWLL------------------------FNHERLVEIVSKTSRIA------
-PTFVKIRGGHKL----------------------------------DYEKIARKLF---
---DAGCLAIHVDAMIPGG----------GCDFSLIERISRI------------------
----GNVIGNNSFVDIESGERII-MAG------------------AKMASAARAVLRDEN
FFEKML----------
>COG0042-HALSP.-VNG1431C
-----------------MFAPRLALASLSGEADAEWAMSAGEHAGGVFLGGIAIDEPTRE
AAR-------AMVDRDREEFLPADP--------------------VAWV-------DDQL
SEL--------DDAFLR----PAVNVRAVRLGPLRDVAAVCAA---HDAILEVNAHCRQD
ELCDAG-AGETLL------------------------RDTSRLCEQVRAASDEG------
AAVSVKVRAGVQG---------------------------------VHLPVLAQAIE---
---RAGAAAIHVDAMDSRR----------VVRDVADATA---------------------
----LFVVANNGVRTRDDVFEYL-SYG------------------ADAVSVGRPSRDPER
VRAVYA----------
>COG0042-METACE-MA0693_1
-MNDCLFDLHIGYVRFRNPIALAPMAGIVDGAFANQYAGDAGLVVLGAFNLDEGSIEVAS
KLV-------ARGRKEFIS-DEP-----------------------MEL-------IKKE
IRA--------VNSGSV----VAVNVRSTTLEPLIEAAKIVKE---EGAILELNAHCKQP
EMLEAG-IGEALL------------------------RDLPRLSAWIKAIKETG------
VVLSVKVRANVIN-----------------------------------DIELARLID---
---KAGADIIHVDAMLEGF----------GADLDAIVNYRDATR----------------
----LFLIGNNSVTDFATAKDMF-SRG------------------ADMVSVARGAMENPE
LISQLVE---------
